# Supplementary material for: Piece-wise linear models of biological systems—Application, analysis, and comparison with nonlinear models using the example of the p53 regulatory module
Source: PLoS One. 2020 Dec 16;15(12):e0243823. doi: 10.1371/journal.pone.0243823 (PMC7743982; doi:10.1371/journal.pone.0243823)
Supplement: S1 File — (TXT) [file pone.0243823.s001.txt]

Matlab files of the model may be found at figshare.com under the DOI: 10.6084/m9.figshare.12917624
